# Supplementary material for: Chronic Rhinosinusitis with Nasal Polyps: A Survey on Routine Management and Evaluation of Disease Control in Practice
Source: J Pers Med. 2023 Oct 26;13(11):1531. doi: 10.3390/jpm13111531 (PMC10672031; doi:10.3390/jpm13111531)
Supplement: Supplementary file 1 [file jpm-13-01531-s001.zip]

Archive with 1 entries (1 files):
- jpm-2652716-supplementary.pdf
